# Supplementary material for: Beliefs About Causes and Cures of Prolonged Grief Disorder Among Arab and Sub-Saharan African Refugees
Source: Front Psychiatry. 2022 Apr 5;13:852714. doi: 10.3389/fpsyt.2022.852714 (PMC9037322; doi:10.3389/fpsyt.2022.852714)
Supplement: Supplementary Data Sheet 4 — Survey data. [file Data_Sheet_4.csv]

id	age	gender	time_Germany	origin	birth	country_birth	ethnic group	islam	christian	judaism	no_religion	other_religion	other_religion_which	time_school	degree	work	work_which	gender	ipq_1	ipq_2	ipq_3	ipq_4	ipq_5	ipq_6	ipq_7	ipq_8	ipq_9	ipq_10	ipq_11	ipq_12	ipq_13	ipq_14	ipq_15	ipq_16	ipq_17	ipq_18	ipq_19	ipq_20	ipq_21	v_51	v_52	v_53	death_partner	death_child	death_mother	death_father	death_sibling	death_relative	death_friend
6	25	1	10	Africa	1	-99	-99	0	0	0	1	0	-99	12	Master	1	-99	1	3	3	3	3	3	3	3	3	3	3	3	3	3	3	3	3	3	3	3	3	3	Personality	Accident	Alcohol	0	1	0	0	1	1	1
2	21	2	5	Spanien	2	Guinea	Fulla	1	0	0	0	0	-99	13	Fachhochschulreife	6	Azubi zum Elektroniker für Automatisierungstechnik	1	5	4	5	4	5	4	4	4	5	4	4	4	4	4	5	4	4	4	4	4	4	-99	2	-99	1	0	0	0	1	1	1
5	19	1	2	Ägypten	1	-99	-99	1	0	0	0	0	-99	12	Abitur	1	-99	1	5	4	1	2	3	3	2	1	4	5	5	1	4	5	3	3	3	1	4	5	1	Emotionales Befinden	Persönlichkeit	Einstellung der Person	0	0	0	0	0	1	0
4	18	2	3	Libanon	2	Syrien	Araber	1	0	0	0	0	-99	10	Realschulabschluss/ ich mach nächstes Jahr Abitur	6	Sicherheitsdienst	1	4	2	2	2	2	2	1	1	5	4	4	1	4	5	4	2	2	4	2	4	4	Die Entfernung von ihrer Mutter	Persönlichkeit	Emotionales Befinden	0	0	0	0	0	1	1
7	59	2	29	Iran	2	Irak	Araber Schiite	1	0	0	0	0	-99	15	Bachelor	1	-99	2	4	3	1	2	5	5	3	3	4	4	4	1	3	4	3	4	3	2	4	5	3	Persolichkeit	Emotionales Befinden der Person,	Familienprobleme	0	0	1	1	1	0	1
9	38	2	3	Ethiopia	1	-99	-99	0	1	0	0	0	-99	18	Master degree	1	-99	2	4	1	1	4	3	3	4	2	4	4	4	3	3	4	4	4	4	3	4	4	3	Mental attitude of the person	Family problem	Emotional state of the person	0	0	0	1	1	1	0
18	42	1	32	Eretrea und Sudan	1	Ich bin Eretrea geboren	-99	0	1	0	0	0	-99	9	Fachabitur	6	Erzieherin	1	4	2	1	1	1	1	1	1	4	4	3	2	2	4	2	2	1	2	3	2	1	Sie ist in der Fremde und nicht in ihrer vertrauten Gesellschaft / Kultur	Stress und Sorgen	Einsamkeit	0	0	0	0	0	0	0
10	23	1	3	Jemen	1	-99	-99	1	0	0	0	0	-99	12	Abitur	6	HiWi an der Universität	1	3	4	1	1	1	1	3	1	1	5	4	1	5	5	4	1	1	1	1	4	1	Emotionales Befinden der Person	Einstellung der Person	Persönlichkeit	0	0	0	0	0	1	0
11	29	2	4	Syrien	2	Syrien	-99	1	0	0	0	0	-99	12	Fach Abi	6	Auszubildender IT	2	4	3	2	2	5	2	3	2	4	3	3	2	2	5	4	3	2	2	4	3	4	Beziehung	Verhaltensweise	Alter	0	0	0	0	0	1	1
12	22	2	4	Syrien	1	-99	Araber	1	0	0	0	0	-99	12	Abitur	1	-99	2	4	3	3	3	4	2	2	2	4	5	5	4	4	5	3	3	3	3	3	4	3	???? ????? ???? ??????	???? ?????? ??????	?????? ???????	0	0	0	0	0	1	1
13	21	1	5	Syrien	2	Deutschland	-99	1	0	0	0	0	-99	14	Abitur	6	Ich bin Studentin	1	4	3	2	3	2	2	4	3	4	4	4	1	4	4	4	3	3	1	4	4	4	Emotionales Befinden der Person, z.B. sich bedrückt, einsam, ängstlich, leer fühlen	Überarbeitung	Persönlichkeit	0	0	0	0	0	1	1
14	23	2	3	Syria	1	-99	Alawites und Greek Orthodox	0	0	0	1	0	-99	12	High school	1	-99	2	4	3	1	4	1	3	2	2	0	4	4	1	2	4	2	2	2	1	2	5	3	Personality (life experiences)	Loneliness	Living away from home	0	0	0	0	0	1	0
17	22	1	3	Der Jemen	1	-99	-99	1	0	0	0	0	-99	12	Abitur	1	-99	1	1	4	2	4	1	1	4	3	5	5	4	1	4	5	4	1	1	4	4	5	3	Persönlichkeit	Schuldgefühle	Keine Beschäftigung	0	0	0	0	0	1	0
20	20	2	4	Syrien	1	-99	-99	1	0	0	0	0	-99	11	Mittlerer Schulabschluss	1	-99	2	4	3	2	2	4	2	3	2	4	4	4	1	4	5	4	5	4	2	3	5	3	Persönlichkeit und Weltsicht	Sich leer fühlen nach enger Beschäftigung mit der Person	Länge der Beziehung und Alter der betroffenen Person	0	0	0	0	0	1	0
23	20	2	4	Syrien	1	-99	-99	1	0	0	0	0	-99	12	Abitur	1	-99	2	5	2	2	2	1	1	2	3	5	5	4	1	4	5	3	4	3	1	3	5	2	Er fühlt sich alleine in einem fremden Land. Er hat möglicherweise Schwierigkeiten neue Freunde zu finden ( aufgrund der mangelhafte Sprachkenntnisse), hat vielleicht kein Zugang zu Beruf und Bildung. Er fühlt sich leer.All daskönnen Ursachenfür die	Er will/findet keinen, mit dem er die Trauer teilt. Er telefoniert mit seinen Geschwistern nicht. Solche Situationen muss man gemeinsam mit Anderen bestehen.	Die Weise, wie der Vater gestorben ist, nämlich bei einem Überfall, ist eine mögliche Ursache für diese Krankheit. Mir würde es sehr weh tun, wenn z.B. mein Vater bei einem Überfall oder durch eine Entführung stirbt und nicht, wie es normalerwei	0	0	0	0	0	1	0
22	20	1	2	Syrien	1	-99	Syrer	1	0	0	0	0	-99	14	Realabschluss	6	Mitarbeiterin im Café	1	4	2	2	4	5	2	4	3	2	2	4	2	4	4	4	2	2	2	2	4	4	Gottes Wille	Sorgen , schlechte medizinische Versorgung	Schlechte Essgewöhnheit 40%	0	0	0	1	0	1	0
24	20	1	5	Syrien	1	-99	-99	1	0	0	0	0	-99	14	Realschulabschluss	1	-99	1	4	3	2	4	3	2	5	5	3	5	5	2	4	5	4	5	5	3	4	4	4	Ernährung / Essgewohnheiten	Stress/ Überarbeitung	die Negatives Umfeld	0	0	0	1	0	0	0
26	21	1	6	Syrien	1	-99	-99	1	0	0	0	0	-99	12	MSA	1	-99	1	5	4	2	4	5	4	4	3	4	4	4	1	4	5	4	4	4	1	4	5	4	Gottes Wille	Persönlichkeit	Eigenes Verhalten der Person	0	0	0	0	0	0	0
27	23	1	2	Ghana	2	Ghana	EWE	0	1	0	0	0	-99	3	Diploma	1	-99	1	4	4	2	3	4	3	3	3	3	3	3	3	3	4	3	3	3	3	4	3	3	Close or dependent relationship	Social isolation	Loss of a support system	0	0	0	0	0	1	0
28	32	1	1	Somalia	1	Somalia	African	1	0	0	0	0	-99	12	Bachelor Degree	1	-99	1	5	2	2	4	1	4	5	3	4	4	4	4	4	5	4	4	4	3	4	4	3	Stress	Lonely and anxious	Depression	0	0	0	0	0	0	0
29	69	2	33	Frankreich	2	Elfenbeinküste	Akan	0	1	0	0	0	-99	13	Hochschulabschluss	1	-99	2	5	3	2	2	4	2	2	2	4	4	4	4	2	4	2	2	2	3	3	3	3	Entfernung von der Heimat	Einsamkeit	persönliche Einstellung	0	0	1	1	1	1	1
30	37	1	10	Kamerun	1	-99	Bamileké	0	1	0	0	0	-99	12	Master	6	Buchhalterin	1	3	1	1	1	1	1	1	3	5	5	4	2	4	5	3	1	1	1	1	4	3	Eigenes Verhalten der Person	Beziehung mit dem Verstorbenen	Psychisches oder emotionales Befinden der Person	0	0	0	1	0	0	0
31	60	2	18	Dem. Rep. Kongo	1	-99	Basongye	0	1	0	0	0	-99	12	Studium (Master Titel)	6	Pfarrer und Sozial-Diakonischer Beauftragter	2	5	4	1	1	1	2	2	2	5	4	3	1	3	4	2	2	2	2	1	5	1	Stress und Sorgen	Eigenes Verhalten der Person	Persönlichkeit	0	1	0	1	1	0	1
[truncated: 32 more columns]
